# Supplementary material for: National estimates from the Youth ’19 Rangatahi smart survey: A survey calibration approach
Source: PLoS One. 2021 May 14;16(5):e0251177. doi: 10.1371/journal.pone.0251177 (PMC8121344; doi:10.1371/journal.pone.0251177)
Supplement: S1 File — (ZIP) [file pone.0251177.s001.zip]

Archive with 54 entries (51 files):
- Descriptive Stats File/
- Descriptive Stats File/.DS_Store
- __MACOSX/
- __MACOSX/Descriptive Stats File/
- __MACOSX/Descriptive Stats File/._.DS_Store
- Descriptive Stats File/Descriptive_Statistics1.tiff
- __MACOSX/Descriptive Stats File/._Descriptive_Statistics1.tiff
- Descriptive Stats File/Descriptive_Statistics10.tiff
- __MACOSX/Descriptive Stats File/._Descriptive_Statistics10.tiff
- Descriptive Stats File/Descriptive_Statistics11.tiff
- __MACOSX/Descriptive Stats File/._Descriptive_Statistics11.tiff
- Descriptive Stats File/Descriptive_Statistics12.tiff
- __MACOSX/Descriptive Stats File/._Descriptive_Statistics12.tiff
- Descriptive Stats File/Descriptive_Statistics13.tiff
- __MACOSX/Descriptive Stats File/._Descriptive_Statistics13.tiff
- Descriptive Stats File/Descriptive_Statistics14.tiff
- __MACOSX/Descriptive Stats File/._Descriptive_Statistics14.tiff
- Descriptive Stats File/Descriptive_Statistics15.tiff
- __MACOSX/Descriptive Stats File/._Descriptive_Statistics15.tiff
- Descriptive Stats File/Descriptive_Statistics16.tiff
- __MACOSX/Descriptive Stats File/._Descriptive_Statistics16.tiff
- Descriptive Stats File/Descriptive_Statistics17.tiff
- __MACOSX/Descriptive Stats File/._Descriptive_Statistics17.tiff
- Descriptive Stats File/Descriptive_Statistics18.tiff
- __MACOSX/Descriptive Stats File/._Descriptive_Statistics18.tiff
- Descriptive Stats File/Descriptive_Statistics19.tiff
- __MACOSX/Descriptive Stats File/._Descriptive_Statistics19.tiff
- Descriptive Stats File/Descriptive_Statistics2.tiff
- __MACOSX/Descriptive Stats File/._Descriptive_Statistics2.tiff
- Descriptive Stats File/Descriptive_Statistics20.tiff
- __MACOSX/Descriptive Stats File/._Descriptive_Statistics20.tiff
- Descriptive Stats File/Descriptive_Statistics21.tiff
- __MACOSX/Descriptive Stats File/._Descriptive_Statistics21.tiff
- Descriptive Stats File/Descriptive_Statistics22.tiff
- __MACOSX/Descriptive Stats File/._Descriptive_Statistics22.tiff
- Descriptive Stats File/Descriptive_Statistics23.tiff
- __MACOSX/Descriptive Stats File/._Descriptive_Statistics23.tiff
- Descriptive Stats File/Descriptive_Statistics24.tiff
- __MACOSX/Descriptive Stats File/._Descriptive_Statistics24.tiff
- Descriptive Stats File/Descriptive_Statistics3.tiff
- __MACOSX/Descriptive Stats File/._Descriptive_Statistics3.tiff
- Descriptive Stats File/Descriptive_Statistics4.tiff
- __MACOSX/Descriptive Stats File/._Descriptive_Statistics4.tiff
- Descriptive Stats File/Descriptive_Statistics5.tiff
- __MACOSX/Descriptive Stats File/._Descriptive_Statistics5.tiff
- Descriptive Stats File/Descriptive_Statistics6.tiff
- __MACOSX/Descriptive Stats File/._Descriptive_Statistics6.tiff
- Descriptive Stats File/Descriptive_Statistics7.tiff
- __MACOSX/Descriptive Stats File/._Descriptive_Statistics7.tiff
- Descriptive Stats File/Descriptive_Statistics8.tiff
- __MACOSX/Descriptive Stats File/._Descriptive_Statistics8.tiff
- Descriptive Stats File/Descriptive_Statistics9.tiff
- __MACOSX/Descriptive Stats File/._Descriptive_Statistics9.tiff
- __MACOSX/._Descriptive Stats File
